# Supplementary material for: Soil Reservoir Dynamics of Ophidiomyces ophidiicola, the Causative Agent of Snake Fungal Disease
Source: J Fungi (Basel). 2021 Jun 8;7(6):461. doi: 10.3390/jof7060461 (PMC8226778; doi:10.3390/jof7060461)
Supplement: Supplementary file 1 [file jof-07-00461-s001.zip]

Archive with 1 entries (1 files):
- jof-1199253-supplementary.pdf
